# Supplementary material for: The Temporal Trends of Mortality Due to Tuberculosis in Brazil: Tracing the Coronavirus Disease 2019 (COVID-19) Pandemic’s Effect Through a Bayesian Approach and Unmasking Disparities
Source: Microorganisms. 2025 May 16;13(5):1145. doi: 10.3390/microorganisms13051145 (PMC12114275; doi:10.3390/microorganisms13051145)
Supplement: Supplementary file 1 [file microorganisms-13-01145-s001.zip]

Archive with 6 entries (6 files):
- 1_temp_age_group.csv
- 2_temp_geo_regions.csv
- 3_temp_race_color.csv
- 4_temp_sex.csv
- Description of supplementary dataset.pdf
- Supplementary_tables.pdf
