# Supplementary material for: The Temporal Trends of Mortality Due to Tuberculosis in Brazil: Tracing the Coronavirus Disease 2019 (COVID-19) Pandemic’s Effect Through a Bayesian Approach and Unmasking Disparities
Source: Microorganisms. 2025 May 16;13(5):1145. doi: 10.3390/microorganisms13051145 (PMC12114275; doi:10.3390/microorganisms13051145)
Supplement: Supplementary file 1 [file microorganisms-13-01145-s001.zip › 1_temp_age_group.csv]

contador	month	year	pop_15	pop_15_59	pop_60	less15	15-59	more60	ignorado	p_15	p_15_59	p_more60
1	1	2012	46891982	129008972	22413980	2	237	135	9	0,004265121	0,183708153	0,60230267
2	2	2012	46891982	129008972	22413980	3	237	125	7	0,006397682	0,183708153	0,557687657
3	3	2012	46891982	129008972	22413980	3	217	142	7	0,006397682	0,168205356	0,633533179
4	4	2012	46891982	129008972	22413980	6	226	130	3	0,012795364	0,175181615	0,579995164
5	5	2012	46891982	129008972	22413980	4	214	140	9	0,008530243	0,165879936	0,624610176
6	6	2012	46891982	129008972	22413980	4	199	148	4	0,008530243	0,154252838	0,660302186
7	7	2012	46891982	129008972	22413980	8	232	151	7	0,017060486	0,179832454	0,67368669
8	8	2012	46891982	129008972	22413980	2	233	131	8	0,004265121	0,180607594	0,584456665
9	9	2012	46891982	129008972	22413980	4	204	141	3	0,008530243	0,158128537	0,629071678
10	10	2012	46891982	129008972	22413980	2	226	111	4	0,004265121	0,175181615	0,49522664
11	11	2012	46891982	129008972	22413980	2	219	131	10	0,004265121	0,169755635	0,584456665
12	12	2012	46891982	129008972	22413980	4	218	152	7	0,008530243	0,168980495	0,678148191
13	1	2013	46265640	130490588	23247960	1	250	147	6	0,002161431	0,191584699	0,632313545
14	2	2013	46265640	130490588	23247960	9	200	137	4	0,019452881	0,153267759	0,589299018
15	3	2013	46265640	130490588	23247960	3	221	144	4	0,006484294	0,169360874	0,619409187
16	4	2013	46265640	130490588	23247960	3	228	144	3	0,006484294	0,174725245	0,619409187
17	5	2013	46265640	130490588	23247960	4	268	172	8	0,008645725	0,205378797	0,739849862
18	6	2013	46265640	130490588	23247960	1	233	179	1	0,002161431	0,178556939	0,769960031
19	7	2013	46265640	130490588	23247960	2	235	159	4	0,004322862	0,180089617	0,683930977
20	8	2013	46265640	130490588	23247960	3	268	145	4	0,006484294	0,205378797	0,62371064
21	9	2013	46265640	130490588	23247960	2	222	142	5	0,004322862	0,170127213	0,610806281
22	10	2013	46265640	130490588	23247960	3	215	141	2	0,006484294	0,164762841	0,606504829
23	11	2013	46265640	130490588	23247960	3	204	123	6	0,006484294	0,156333114	0,52907868
24	12	2013	46265640	130490588	23247960	5	224	126	4	0,010807156	0,17165989	0,541983039
25	1	2014	45731695	131863014	24122832	4	217	135	6	0,008746669	0,16456472	0,559635784
26	2	2014	45731695	131863014	24122832	4	192	140	9	0,008746669	0,145605651	0,580363035
27	3	2014	45731695	131863014	24122832	4	247	164	7	0,008746669	0,187315603	0,679853841
28	4	2014	45731695	131863014	24122832	5	203	133	9	0,010933336	0,153947641	0,551344884
29	5	2014	45731695	131863014	24122832	1	233	142	10	0,002186667	0,176698524	0,588653936
30	6	2014	45731695	131863014	24122832	4	207	141	4	0,008746669	0,156981093	0,584508486
31	7	2014	45731695	131863014	24122832	5	244	142	7	0,010933336	0,185040515	0,588653936
32	8	2014	45731695	131863014	24122832	5	238	160	4	0,010933336	0,180490338	0,66327204
33	9	2014	45731695	131863014	24122832	7	224	137	4	0,015306671	0,16987326	0,567926685
34	10	2014	45731695	131863014	24122832	2	231	136	8	0,004373335	0,175181799	0,563781234
35	11	2014	45731695	131863014	24122832	0	204	134	8	0	0,154706004	0,555490334
36	12	2014	45731695	131863014	24122832	2	188	153	3	0,004373335	0,1425722	0,634253889
37	1	2015	45342290	133095041	25038352	4	210	138	8	0,008821786	0,157781987	0,551154485
38	2	2015	45342290	133095041	25038352	3	202	134	4	0,00661634	0,151771244	0,535178993
39	3	2015	45342290	133095041	25038352	1	235	136	7	0,002205447	0,176565557	0,543166739
40	4	2015	45342290	133095041	25038352	4	191	152	3	0,008821786	0,143506474	0,607068708
41	5	2015	45342290	133095041	25038352	0	260	182	8	0	0,195349126	0,7268849
42	6	2015	45342290	133095041	25038352	2	223	153	5	0,004410893	0,167549443	0,611062581
43	7	2015	45342290	133095041	25038352	2	247	161	3	0,004410893	0,18558167	0,643013566
44	8	2015	45342290	133095041	25038352	2	230	145	8	0,004410893	0,172808843	0,579111596
45	9	2015	45342290	133095041	25038352	2	220	151	2	0,004410893	0,165295415	0,603074835
46	10	2015	45342290	133095041	25038352	3	260	141	3	0,00661634	0,195349126	0,563136104
47	11	2015	45342290	133095041	25038352	5	218	145	3	0,011027233	0,163792729	0,579111596
48	12	2015	45342290	133095041	25038352	2	236	152	4	0,004410893	0,177316899	0,607068708
49	1	2016	44957244	134204894	25994449	1	225	154	2	0,002224336	0,167654095	0,592434177
50	2	2016	44957244	134204894	25994449	5	200	131	4	0,011121678	0,149025862	0,503953748
51	3	2016	44957244	134204894	25994449	2	211	176	3	0,004448671	0,157222284	0,677067631
52	4	2016	44957244	134204894	25994449	5	216	171	4	0,011121678	0,160947931	0,657832755
53	5	2016	44957244	134204894	25994449	1	234	161	6	0,002224336	0,174360258	0,619363003
54	6	2016	44957244	134204894	25994449	2	210	156	2	0,004448671	0,156477155	0,600128127
55	7	2016	44957244	134204894	25994449	5	219	166	5	0,011121678	0,163183319	0,638597879
56	8	2016	44957244	134204894	25994449	3	202	174	6	0,006673007	0,150516121	0,669373681
57	9	2016	44957244	134204894	25994449	2	220	124	3	0,004448671	0,163928448	0,477024922
58	10	2016	44957244	134204894	25994449	0	217	142	5	0	0,16169306	0,546270475
59	11	2016	44957244	134204894	25994449	0	200	140	8	0	0,149025862	0,538576525
60	12	2016	44957244	134204894	25994449	5	208	142	5	0,011121678	0,154986896	0,546270475
61	1	2017	44679312	135134557	26990872	4	229	150	4	0,008952689	0,169460725	0,555743438
62	2	2017	44679312	135134557	26990872	3	189	149	3	0,006714517	0,139860598	0,552038482
63	3	2017	44679312	135134557	26990872	0	231	154	5	0	0,170940731	0,570563263
64	4	2017	44679312	135134557	26990872	3	221	174	5	0,006714517	0,1635407	0,644662388
65	5	2017	44679312	135134557	26990872	3	226	147	3	0,006714517	0,167240715	0,544628569
66	6	2017	44679312	135134557	26990872	5	201	168	5	0,011190862	0,148740636	0,622432651
67	7	2017	44679312	135134557	26990872	4	232	173	7	0,008952689	0,171680734	0,640957432
68	8	2017	44679312	135134557	26990872	1	241	161	3	0,002238172	0,178340763	0,596497957
69	9	2017	44679312	135134557	26990872	2	231	121	4	0,004476345	0,170940731	0,448299707
70	10	2017	44679312	135134557	26990872	4	254	154	5	0,008952689	0,187960804	0,570563263
71	11	2017	44679312	135134557	26990872	4	204	151	6	0,008952689	0,150960646	0,559448394
72	12	2017	44679312	135134557	26990872	3	221	141	5	0,006714517	0,1635407	0,522398832
73	1	2018	44507410	135962188	28025302	0	222	140	4	0	0,163280691	0,499548586
74	2	2018	44507410	135962188	28025302	3	224	149	1	0,006740451	0,164751688	0,531662424
75	3	2018	44507410	135962188	28025302	2	205	153	4	0,004493634	0,150777215	0,545935241
76	4	2018	44507410	135962188	28025302	4	219	151	4	0,008987268	0,161074195	0,538798833
77	5	2018	44507410	135962188	28025302	5	209	175	2	0,011234084	0,153719209	0,624435733
78	6	2018	44507410	135962188	28025302	2	237	172	1	0,004493634	0,17431317	0,613731121
79	7	2018	44507410	135962188	28025302	1	202	177	2	0,002246817	0,148570719	0,631572141
80	8	2018	44507410	135962188	28025302	4	232	164	4	0,008987268	0,170635677	0,585185487
81	9	2018	44507410	135962188	28025302	2	246	134	6	0,004493634	0,180932658	0,478139361
82	10	2018	44507410	135962188	28025302	3	200	160	5	0,006740451	0,147099722	0,57091267
83	11	2018	44507410	135962188	28025302	4	201	141	4	0,008987268	0,14783522	0,503116791
84	12	2018	44507410	135962188	28025302	5	201	145	0	0,011234084	0,14783522	0,517389607
85	1	2019	44350140	136701910	29095075	3	202	161	3	0,006764353	0,147766772	0,553358257
86	2	2019	44350140	136701910	29095075	3	182	119	4	0,006764353	0,133136399	0,409003929
87	3	2019	44350140	136701910	29095075	4	222	183	4	0,009019137	0,162397146	0,628972429
88	4	2019	44350140	136701910	29095075	2	221	162	4	0,004509569	0,161665627	0,556795265
89	5	2019	44350140	136701910	29095075	5	225	173	3	0,011273922	0,164591702	0,594602351
90	6	2019	44350140	136701910	29095075	1	226	159	0	0,002254784	0,16532322	0,546484242
91	7	2019	44350140	136701910	29095075	4	227	164	5	0,009019137	0,166054739	0,563669281
92	8	2019	44350140	136701910	29095075	6	192	150	8	0,013528706	0,140451585	0,515551171
93	9	2019	44350140	136701910	29095075	1	236	143	5	0,002254784	0,172638407	0,491492117
94	10	2019	44350140	136701910	29095075	2	213	152	3	0,004509569	0,155813478	0,522425187
95	11	2019	44350140	136701910	29095075	6	212	142	2	0,013528706	0,155081959	0,488055109
96	12	2019	44350140	136701910	29095075	4	231	150	3	0,009019137	0,168980814	0,515551171
97	1	2020	44186100	137372515	30197077	4	244	165	4	0,009052621	0,177619228	0,546410502
98	2	2020	44186100	137372515	30197077	4	265	172	2	0,009052621	0,192906128	0,569591554
99	3	2020	44186100	137372515	30197077	6	236	153	2	0,013578931	0,171795646	0,506671556
100	4	2020	44186100	137372515	30197077	3	251	172	6	0,006789465	0,182714861	0,569591554
101	5	2020	44186100	137372515	30197077	3	184	143	0	0,006789465	0,133942368	0,473555768
102	6	2020	44186100	137372515	30197077	6	204	133	2	0,013578931	0,148501321	0,44043998
103	7	2020	44186100	137372515	30197077	2	213	113	2	0,00452631	0,15505285	0,374208404
104	8	2020	44186100	137372515	30197077	1	222	152	2	0,002263155	0,161604379	0,503359978
105	9	2020	44186100	137372515	30197077	2	209	121	3	0,00452631	0,15214106	0,400701035
106	10	2020	44186100	137372515	30197077	4	241	164	3	0,009052621	0,175435385	0,543098923
107	11	2020	44186100	137372515	30197077	1	218	145	2	0,002263155	0,158692589	0,480178926
108	12	2020	44186100	137372515	30197077	5	237	139	4	0,011315776	0,172523594	0,460309453
109	1	2021	44039839	137947565	31330235	2	243	133	5	0,004541343	0,176153889	0,424510062
110	2	2021	44039839	137947565	31330235	1	213	135	1	0,002270671	0,154406495	0,430893672
111	3	2021	44039839	137947565	31330235	4	236	166	2	0,009082685	0,171079497	0,529839626
112	4	2021	44039839	137947565	31330235	4	243	136	3	0,009082685	0,176153889	0,434085477
113	5	2021	44039839	137947565	31330235	5	235	171	0	0,011353357	0,170354584	0,545798651
114	6	2021	44039839	137947565	31330235	1	278	156	4	0,002270671	0,201525848	0,497921576
115	7	2021	44039839	137947565	31330235	1	273	175	5	0,002270671	0,197901282	0,558565871
116	8	2021	44039839	137947565	31330235	1	257	201	1	0,002270671	0,186302672	0,6415528
117	9	2021	44039839	137947565	31330235	7	261	174	2	0,015894699	0,189202325	0,555374066
118	10	2021	44039839	137947565	31330235	4	255	185	5	0,009082685	0,184852846	0,590483921
119	11	2021	44039839	137947565	31330235	2	271	188	0	0,004541343	0,196451456	0,600059336
120	12	2021	44039839	137947565	31330235	6	269	195	5	0,013624028	0,19500163	0,62240197
121	1	2022	43947487	138387288	32493765	4	346	221	3	0,009101772	0,250022965	0,68013048
122	2	2022	43947487	138387288	32493765	2	236	182	2	0,004550886	0,170535895	0,560107454
123	3	2022	43947487	138387288	32493765	4	266	158	2	0,009101772	0,192214187	0,486247131
124	4	2022	43947487	138387288	32493765	3	273	211	7	0,006826329	0,197272455	0,649355346
125	5	2022	43947487	138387288	32493765	9	309	183	4	0,020478987	0,223286405	0,563184968
126	6	2022	43947487	138387288	32493765	8	275	203	2	0,018203544	0,198717674	0,624735238
127	7	2022	43947487	138387288	32493765	2	292	228	3	0,004550886	0,211002039	0,701673075
128	8	2022	43947487	138387288	32493765	4	327	167	3	0,009101772	0,23629338	0,513944752
129	9	2022	43947487	138387288	32493765	4	303	190	3	0,009101772	0,218950746	0,584727562
130	10	2022	43947487	138387288	32493765	9	299	184	3	0,020478987	0,216060308	0,566262481
131	11	2022	43947487	138387288	32493765	2	261	187	1	0,004550886	0,188601138	0,575495022
132	12	2022	43947487	138387288	32493765	1	292	166	1	0,002275443	0,211002039	0,510867239
