# Supplementary material for: The Temporal Trends of Mortality Due to Tuberculosis in Brazil: Tracing the Coronavirus Disease 2019 (COVID-19) Pandemic’s Effect Through a Bayesian Approach and Unmasking Disparities
Source: Microorganisms. 2025 May 16;13(5):1145. doi: 10.3390/microorganisms13051145 (PMC12114275; doi:10.3390/microorganisms13051145)
Supplement: Supplementary file 1 [file microorganisms-13-01145-s001.zip › 2_temp_geo_regions.csv]

contador	month	year	pop_mwest	pop_neast	pop_north	pop_seast	pop_south	pop_brazil	mwest	neast	north	seast	south	brazil	tx_mw	tx_ne	tx_n	tx_se	tx_s	tx_brazil
1	1	2012	14419229	53907144	16303145	81565983	27708514	193904015	19	106	34	179	45	383	0,131768488	0,19663442	0,208548719	0,21945423	0,162404956	0,197520407
2	2	2012	14419229	53907144	16303145	81565983	27708514	193904015	24	125	29	167	27	372	0,166444406	0,231880212	0,177879789	0,204742215	0,097442974	0,191847497
3	3	2012	14419229	53907144	16303145	81565983	27708514	193904015	23	127	43	158	18	369	0,159509222	0,235590296	0,263752791	0,193708203	0,064961982	0,19030034
4	4	2012	14419229	53907144	16303145	81565983	27708514	193904015	15	124	35	158	33	365	0,104027753	0,230025171	0,214682505	0,193708203	0,119096968	0,188237464
5	5	2012	14419229	53907144	16303145	81565983	27708514	193904015	18	128	30	165	26	367	0,124833304	0,237445337	0,184013575	0,202290212	0,093833975	0,189268902
6	6	2012	14419229	53907144	16303145	81565983	27708514	193904015	22	121	39	141	32	355	0,152574038	0,224460046	0,239217648	0,172866181	0,115487969	0,183080273
7	7	2012	14419229	53907144	16303145	81565983	27708514	193904015	23	131	27	182	35	398	0,159509222	0,243010463	0,165612218	0,223132234	0,126314966	0,205256193
8	8	2012	14419229	53907144	16303145	81565983	27708514	193904015	20	124	27	168	35	374	0,138703671	0,230025171	0,165612218	0,205968216	0,126314966	0,192878935
9	9	2012	14419229	53907144	16303145	81565983	27708514	193904015	15	112	27	175	23	352	0,104027753	0,20776467	0,165612218	0,214550225	0,083006978	0,181533116
10	10	2012	14419229	53907144	16303145	81565983	27708514	193904015	21	109	33	152	28	343	0,145638855	0,202199545	0,202414933	0,186352195	0,101051973	0,176891644
11	11	2012	14419229	53907144	16303145	81565983	27708514	193904015	17	110	42	158	35	362	0,117898121	0,204054587	0,257619005	0,193708203	0,126314966	0,186690307
12	12	2012	14419229	53907144	16303145	81565983	27708514	193904015	24	105	29	187	36	381	0,166444406	0,194779378	0,177879789	0,22926224	0,129923965	0,196488969
13	1	2013	14993191	55794707	16983484	84465570	28795762	201032714	16	135	37	182	34	404	0,106715108	0,241958435	0,217858715	0,215472411	0,11807293	0,200962317
14	2	2013	14993191	55794707	16983484	84465570	28795762	201032714	20	106	46	143	35	350	0,133393885	0,189982179	0,270851375	0,169299751	0,121545664	0,174101017
15	3	2013	14993191	55794707	16983484	84465570	28795762	201032714	19	131	43	155	24	372	0,126724191	0,234789296	0,253187155	0,183506724	0,083345598	0,18504451
16	4	2013	14993191	55794707	16983484	84465570	28795762	201032714	22	107	45	169	35	378	0,146733274	0,191774463	0,264963302	0,200081524	0,121545664	0,188029099
17	5	2013	14993191	55794707	16983484	84465570	28795762	201032714	19	155	45	199	34	452	0,126724191	0,277804129	0,264963302	0,235598955	0,11807293	0,224839028
18	6	2013	14993191	55794707	16983484	84465570	28795762	201032714	19	140	46	178	31	414	0,126724191	0,250919859	0,270851375	0,210736753	0,107654731	0,205936632
19	7	2013	14993191	55794707	16983484	84465570	28795762	201032714	21	121	33	179	46	400	0,14006358	0,216866449	0,194306421	0,211920668	0,159745729	0,198972591
20	8	2013	14993191	55794707	16983484	84465570	28795762	201032714	14	146	35	186	39	420	0,09337572	0,261673567	0,206082568	0,220208068	0,135436597	0,208921221
21	9	2013	14993191	55794707	16983484	84465570	28795762	201032714	18	130	28	163	32	371	0,120054497	0,232997012	0,164866055	0,192978038	0,111127464	0,184547078
22	10	2013	14993191	55794707	16983484	84465570	28795762	201032714	17	109	30	171	34	361	0,113384802	0,195359033	0,176642201	0,202449353	0,11807293	0,179572763
23	11	2013	14993191	55794707	16983484	84465570	28795762	201032714	21	107	27	144	37	336	0,14006358	0,191774463	0,158977981	0,170483666	0,12849113	0,167136977
24	12	2013	14993191	55794707	16983484	84465570	28795762	201032714	13	121	37	160	28	359	0,086706025	0,216866449	0,217858715	0,189426295	0,097236531	0,178577901
25	1	2014	15219608	56186190	17231027	85115623	29016114	202768562	14	99	37	182	30	362	0,0919866	0,176199881	0,214728931	0,213826785	0,103390826	0,178528662
26	2	2014	15219608	56186190	17231027	85115623	29016114	202768562	11	123	27	150	34	345	0,072275186	0,218915004	0,156694084	0,176230867	0,11717627	0,170144719
27	3	2014	15219608	56186190	17231027	85115623	29016114	202768562	23	145	42	170	42	422	0,151120844	0,258070533	0,243746354	0,199728315	0,144747157	0,208119048
28	4	2014	15219608	56186190	17231027	85115623	29016114	202768562	17	125	40	143	25	350	0,111698015	0,222474597	0,232139384	0,168006759	0,086159022	0,172610584
29	5	2014	15219608	56186190	17231027	85115623	29016114	202768562	24	132	33	168	29	386	0,157691315	0,234933175	0,191514992	0,197378571	0,099944465	0,190364816
30	6	2014	15219608	56186190	17231027	85115623	29016114	202768562	12	110	33	163	38	356	0,078845658	0,195777646	0,191514992	0,191504208	0,130961713	0,175569623
31	7	2014	15219608	56186190	17231027	85115623	29016114	202768562	24	122	29	186	37	398	0,157691315	0,217135207	0,168301054	0,218526275	0,127515352	0,196282893
32	8	2014	15219608	56186190	17231027	85115623	29016114	202768562	22	132	29	185	39	407	0,144550372	0,234933175	0,168301054	0,217351402	0,134408074	0,200721451
33	9	2014	15219608	56186190	17231027	85115623	29016114	202768562	15	107	41	177	32	372	0,098557072	0,190438255	0,237942869	0,207952423	0,110283548	0,183460393
34	10	2014	15219608	56186190	17231027	85115623	29016114	202768562	12	119	33	169	44	377	0,078845658	0,211795817	0,191514992	0,198553443	0,151639878	0,185926258
35	11	2014	15219608	56186190	17231027	85115623	29016114	202768562	12	116	33	151	34	346	0,078845658	0,206456426	0,191514992	0,177405739	0,11717627	0,170637892
36	12	2014	15219608	56186190	17231027	85115623	29016114	202768562	16	120	34	135	41	346	0,105127543	0,213575614	0,197318477	0,15860778	0,141300796	0,170637892
37	1	2015	15442232	56559481	17472636	85745520	29230180	204450049	24	118	39	142	37	360	0,155417947	0,20862992	0,223206161	0,16560632	0,126581499	0,176082129
38	2	2015	15442232	56559481	17472636	85745520	29230180	204450049	13	98	34	161	37	343	0,084184721	0,173268917	0,194589986	0,187764912	0,126581499	0,16776714
39	3	2015	15442232	56559481	17472636	85745520	29230180	204450049	19	138	31	152	39	379	0,123039208	0,243990923	0,177420282	0,177268737	0,133423742	0,185375353
40	4	2015	15442232	56559481	17472636	85745520	29230180	204450049	26	122	25	151	26	350	0,168369443	0,215702121	0,143080872	0,176102495	0,088949161	0,171190959
41	5	2015	15442232	56559481	17472636	85745520	29230180	204450049	20	150	48	195	37	450	0,129514956	0,265207526	0,274715275	0,227417129	0,126581499	0,220102662
42	6	2015	15442232	56559481	17472636	85745520	29230180	204450049	10	140	33	163	37	383	0,064757478	0,247527024	0,188866751	0,190097395	0,126581499	0,187331821
43	7	2015	15442232	56559481	17472636	85745520	29230180	204450049	18	134	33	187	41	413	0,116563461	0,236918723	0,188866751	0,218087196	0,140265985	0,202005332
44	8	2015	15442232	56559481	17472636	85745520	29230180	204450049	15	130	34	159	47	385	0,097136217	0,229846522	0,194589986	0,185432428	0,160792715	0,188310055
45	9	2015	15442232	56559481	17472636	85745520	29230180	204450049	18	113	34	177	33	375	0,116563461	0,199789669	0,194589986	0,206424779	0,112897013	0,183418885
46	10	2015	15442232	56559481	17472636	85745520	29230180	204450049	20	115	31	197	44	407	0,129514956	0,20332577	0,177420282	0,229749613	0,15052935	0,19907063
47	11	2015	15442232	56559481	17472636	85745520	29230180	204450049	7	114	36	166	48	371	0,045330235	0,201557719	0,206036456	0,19359612	0,164213837	0,181462417
48	12	2015	15442232	56559481	17472636	85745520	29230180	204450049	19	134	29	168	44	394	0,123039208	0,236918723	0,165973812	0,195928604	0,15052935	0,192712108
49	1	2016	15660988	56915936	17707783	86356952	29439773	206081432	20	138	26	170	28	382	0,127705864	0,242462849	0,146828092	0,196857342	0,095109429	0,185363619
50	2	2016	15660988	56915936	17707783	86356952	29439773	206081432	15	119	32	135	39	340	0,095779398	0,209080283	0,180711498	0,156327889	0,132473848	0,164983326
51	3	2016	15660988	56915936	17707783	86356952	29439773	206081432	13	120	37	188	34	392	0,083008811	0,21083726	0,20894767	0,21770106	0,115490021	0,19021607
52	4	2016	15660988	56915936	17707783	86356952	29439773	206081432	15	131	31	183	36	396	0,095779398	0,230164009	0,175064264	0,211911138	0,122283552	0,19215705
53	5	2016	15660988	56915936	17707783	86356952	29439773	206081432	20	125	37	182	38	402	0,127705864	0,219622146	0,20894767	0,210753154	0,129077082	0,19506852
54	6	2016	15660988	56915936	17707783	86356952	29439773	206081432	12	117	34	160	47	370	0,076623518	0,205566329	0,192005967	0,185277498	0,15964797	0,179540678
55	7	2016	15660988	56915936	17707783	86356952	29439773	206081432	23	113	33	182	44	395	0,146861743	0,19853842	0,186358733	0,210753154	0,149457674	0,191671805
56	8	2016	15660988	56915936	17707783	86356952	29439773	206081432	21	105	49	161	49	385	0,134091157	0,184482603	0,276714482	0,186435482	0,166441501	0,186819354
57	9	2016	15660988	56915936	17707783	86356952	29439773	206081432	17	119	31	136	46	349	0,108549984	0,209080283	0,175064264	0,157485873	0,156251205	0,169350531
58	10	2016	15660988	56915936	17707783	86356952	29439773	206081432	26	108	48	149	33	364	0,166017623	0,189753534	0,271067248	0,17253967	0,112093256	0,176629207
59	11	2016	15660988	56915936	17707783	86356952	29439773	206081432	18	107	36	147	40	348	0,114935277	0,187996557	0,203300436	0,170223701	0,135870613	0,168865286
60	12	2016	15660988	56915936	17707783	86356952	29439773	206081432	15	125	31	156	33	360	0,095779398	0,219622146	0,175064264	0,180645561	0,112093256	0,174688227
61	1	2017	15875907	57254159	17936201	86949714	29644948	207660929	24	128	32	164	39	387	0,151172465	0,223564545	0,178410133	0,188614766	0,131556986	0,186361489
62	2	2017	15875907	57254159	17936201	86949714	29644948	207660929	9	116	41	153	25	344	0,056689674	0,202605369	0,228587982	0,175963776	0,084331401	0,165654657
63	3	2017	15875907	57254159	17936201	86949714	29644948	207660929	17	124	43	162	44	390	0,107080496	0,216578153	0,239738616	0,186314586	0,148423266	0,187806152
64	4	2017	15875907	57254159	17936201	86949714	29644948	207660929	19	141	50	158	35	403	0,119678202	0,246270319	0,278765832	0,181714226	0,118063962	0,194066357
65	5	2017	15875907	57254159	17936201	86949714	29644948	207660929	16	126	36	162	39	379	0,100781644	0,220071349	0,200711399	0,186314586	0,131556986	0,182509055
66	6	2017	15875907	57254159	17936201	86949714	29644948	207660929	19	131	32	165	32	379	0,119678202	0,228804339	0,178410133	0,189764857	0,107944193	0,182509055
67	7	2017	15875907	57254159	17936201	86949714	29644948	207660929	20	138	47	168	43	416	0,125977054	0,241030525	0,262039882	0,193215127	0,14505001	0,200326562
68	8	2017	15875907	57254159	17936201	86949714	29644948	207660929	16	133	34	193	30	406	0,100781644	0,232297535	0,189560766	0,221967378	0,101197681	0,19551102
69	9	2017	15875907	57254159	17936201	86949714	29644948	207660929	13	117	40	147	41	358	0,081885085	0,204351967	0,223012666	0,169063236	0,138303498	0,172396416
70	10	2017	15875907	57254159	17936201	86949714	29644948	207660929	24	128	50	171	44	417	0,151172465	0,223564545	0,278765832	0,196665397	0,148423266	0,200808116
71	11	2017	15875907	57254159	17936201	86949714	29644948	207660929	15	116	41	145	48	365	0,094482791	0,202605369	0,228587982	0,166763056	0,16191629	0,175767296
72	12	2017	15875907	57254159	17936201	86949714	29644948	207660929	21	119	41	150	39	370	0,132275907	0,207845163	0,228587982	0,172513506	0,131556986	0,178175067
73	1	2018	16085885	56760780	18182253	87711946	29754036	208494900	14	110	36	167	39	366	0,087032824	0,193795786	0,197995265	0,190395958	0,131074655	0,175543862
74	2	2018	16085885	56760780	18182253	87711946	29754036	208494900	19	120	38	160	40	377	0,118115976	0,211413585	0,208995002	0,182415289	0,134435543	0,180819771
75	3	2018	16085885	56760780	18182253	87711946	29754036	208494900	20	107	32	165	40	364	0,124332606	0,188510447	0,175995791	0,188115767	0,134435543	0,174584606
76	4	2018	16085885	56760780	18182253	87711946	29754036	208494900	21	131	49	152	25	378	0,130549236	0,230793164	0,269493555	0,173294525	0,084022215	0,181299399
77	5	2018	16085885	56760780	18182253	87711946	29754036	208494900	16	123	52	163	37	391	0,099466085	0,216698925	0,28599316	0,185835576	0,124352878	0,187534563
78	6	2018	16085885	56760780	18182253	87711946	29754036	208494900	15	132	46	170	49	412	0,093249454	0,232554944	0,25299395	0,193816245	0,164683541	0,197606752
79	7	2018	16085885	56760780	18182253	87711946	29754036	208494900	18	105	27	181	51	382	0,111899345	0,184986887	0,148496449	0,206357296	0,171405318	0,183217911
80	8	2018	16085885	56760780	18182253	87711946	29754036	208494900	17	126	30	184	47	404	0,105682715	0,221984264	0,164996054	0,209777583	0,157961764	0,193769728
81	9	2018	16085885	56760780	18182253	87711946	29754036	208494900	16	119	42	162	49	388	0,099466085	0,209651805	0,230994476	0,18469548	0,164683541	0,186095679
82	10	2018	16085885	56760780	18182253	87711946	29754036	208494900	19	114	37	164	34	368	0,118115976	0,200842906	0,203495133	0,186975671	0,114270212	0,176503118
83	11	2018	16085885	56760780	18182253	87711946	29754036	208494900	12	112	32	149	45	350	0,074599564	0,197319346	0,175995791	0,169874238	0,151239986	0,167869814
84	12	2018	16085885	56760780	18182253	87711946	29754036	208494900	19	111	36	139	46	351	0,118115976	0,195557566	0,197995265	0,158473283	0,154600875	0,168349442
85	1	2019	16297074	57071654	18430980	88371433	29975984	210147125	13	123	47	151	35	369	0,07976892	0,215518548	0,255005431	0,170869697	0,116760137	0,175591267
86	2	2019	16297074	57071654	18430980	88371433	29975984	210147125	9	107	38	126	28	308	0,055224637	0,187483615	0,206174604	0,142580012	0,09340811	0,146563985
87	3	2019	16297074	57071654	18430980	88371433	29975984	210147125	22	137	54	163	37	413	0,134993558	0,240049114	0,292984963	0,184448746	0,123432145	0,196528979
88	4	2019	16297074	57071654	18430980	88371433	29975984	210147125	18	130	58	147	36	389	0,110449275	0,227783831	0,314687553	0,166343348	0,120096141	0,185108409
89	5	2019	16297074	57071654	18430980	88371433	29975984	210147125	17	128	51	162	48	406	0,104313204	0,224279465	0,276708021	0,183317159	0,160128188	0,19319798
90	6	2019	16297074	57071654	18430980	88371433	29975984	210147125	23	107	42	170	44	386	0,141129629	0,187483615	0,227877194	0,192369858	0,146784172	0,183680838
91	7	2019	16297074	57071654	18430980	88371433	29975984	210147125	31	118	34	167	50	400	0,190218195	0,206757631	0,184472014	0,188975096	0,166800196	0,190342837
92	8	2019	16297074	57071654	18430980	88371433	29975984	210147125	19	92	35	164	46	356	0,116585345	0,161200865	0,189897661	0,185580333	0,15345618	0,169405125
93	9	2019	16297074	57071654	18430980	88371433	29975984	210147125	12	132	37	155	49	385	0,07363285	0,231288198	0,200748956	0,175396047	0,163464192	0,183204981
94	10	2019	16297074	57071654	18430980	88371433	29975984	210147125	17	100	44	158	51	370	0,104313204	0,175218332	0,238728489	0,178790809	0,1701362	0,176067124
95	11	2019	16297074	57071654	18430980	88371433	29975984	210147125	11	109	33	163	46	362	0,067496779	0,190987982	0,179046366	0,184448746	0,15345618	0,172260268
96	12	2019	16297074	57071654	18430980	88371433	29975984	210147125	22	106	44	169	47	388	0,134993558	0,185731432	0,238728489	0,19123827	0,156792184	0,184632552
97	1	2020	16504303	57374243	18672591	89012240	30192315	211755692	19	126	53	178	41	417	0,115121493	0,219610741	0,283838488	0,199972498	0,135796145	0,196925049
98	2	2020	16504303	57374243	18672591	89012240	30192315	211755692	30	137	55	181	40	443	0,181770778	0,238783107	0,294549375	0,203342821	0,132484044	0,209203349
99	3	2020	16504303	57374243	18672591	89012240	30192315	211755692	23	127	49	163	35	397	0,139357597	0,221353683	0,262416715	0,183120883	0,115923539	0,187480202
100	4	2020	16504303	57374243	18672591	89012240	30192315	211755692	23	119	57	184	49	432	0,139357597	0,207410144	0,305260261	0,206713144	0,162292954	0,204008684
101	5	2020	16504303	57374243	18672591	89012240	30192315	211755692	16	107	31	140	36	330	0,096944415	0,186494835	0,166018738	0,15728174	0,11923564	0,155839967
102	6	2020	16504303	57374243	18672591	89012240	30192315	211755692	17	95	29	173	31	345	0,103003441	0,165579527	0,155307852	0,194355293	0,102675134	0,162923602
103	7	2020	16504303	57374243	18672591	89012240	30192315	211755692	18	83	37	149	43	330	0,109062467	0,144664218	0,198151397	0,167392709	0,142420348	0,155839967
104	8	2020	16504303	57374243	18672591	89012240	30192315	211755692	21	94	38	180	44	377	0,127239545	0,163836584	0,203506841	0,20221938	0,145732449	0,178035356
105	9	2020	16504303	57374243	18672591	89012240	30192315	211755692	21	94	28	159	33	335	0,127239545	0,163836584	0,149952409	0,178627119	0,109299337	0,158201178
106	10	2020	16504303	57374243	18672591	89012240	30192315	211755692	32	108	29	193	50	412	0,19388883	0,188237778	0,155307852	0,216824113	0,165605055	0,194563837
107	11	2020	16504303	57374243	18672591	89012240	30192315	211755692	20	79	53	156	58	366	0,121180519	0,137692449	0,283838488	0,175256796	0,192101864	0,17284069
108	12	2020	16504303	57374243	18672591	89012240	30192315	211755692	20	100	40	180	45	385	0,121180519	0,174294239	0,214217727	0,20221938	0,14904455	0,181813295
109	1	2021	16707336	57667842	18906962	89632912	30402587	213317639	23	104	36	170	50	383	0,137664078	0,180343145	0,190406053	0,189662476	0,164459689	0,179544459
110	2	2021	16707336	57667842	18906962	89632912	30402587	213317639	20	87	39	158	46	350	0,119707894	0,150863977	0,206273224	0,176274536	0,151302914	0,164074571
111	3	2021	16707336	57667842	18906962	89632912	30402587	213317639	30	114	34	189	41	408	0,17956184	0,197683832	0,179827939	0,210860047	0,134856945	0,191264071
112	4	2021	16707336	57667842	18906962	89632912	30402587	213317639	19	99	35	176	57	386	0,113722499	0,171672802	0,185116996	0,196356445	0,187484045	0,180950812
113	5	2021	16707336	57667842	18906962	89632912	30402587	213317639	24	135	36	169	47	411	0,143649472	0,234099275	0,190406053	0,188546814	0,154592108	0,192670424
114	6	2021	16707336	57667842	18906962	89632912	30402587	213317639	19	123	39	204	54	439	0,113722499	0,213290451	0,206273224	0,227594971	0,177616464	0,20579639
115	7	2021	16707336	57667842	18906962	89632912	30402587	213317639	30	111	41	212	60	454	0,17956184	0,192481626	0,216851338	0,236520264	0,197351627	0,212828157
116	8	2021	16707336	57667842	18906962	89632912	30402587	213317639	20	150	49	192	49	460	0,119707894	0,260110305	0,259163794	0,214207031	0,161170495	0,215640864
117	9	2021	16707336	57667842	18906962	89632912	30402587	213317639	27	118	45	193	61	444	0,161605656	0,204620107	0,238007566	0,215322693	0,20064082	0,208140312
118	10	2021	16707336	57667842	18906962	89632912	30402587	213317639	26	130	37	201	55	449	0,155620262	0,225428931	0,19569511	0,224247986	0,180905658	0,210484235
119	11	2021	16707336	57667842	18906962	89632912	30402587	213317639	27	122	44	205	63	461	0,161605656	0,211556382	0,232718509	0,228710633	0,207219208	0,216109649
120	12	2021	16707336	57667842	18906962	89632912	30402587	213317639	29	127	55	218	46	475	0,173576446	0,220226725	0,290898136	0,243214234	0,151302914	0,222672631
121	1	2022	16707336	57667842	18906962	89632912	30402587	213317639	45	143	72	254	60	574	0,269342761	0,247971825	0,380812105	0,283378052	0,197351627	0,269082296
122	2	2022	16707336	57667842	18906962	89632912	30402587	213317639	25	121	44	194	38	422	0,149634867	0,209822313	0,232718509	0,216438355	0,124989364	0,197827054
123	3	2022	16707336	57667842	18906962	89632912	30402587	213317639	22	117	50	194	47	430	0,131678683	0,202886038	0,264452851	0,216438355	0,154592108	0,201577329
124	4	2022	16707336	57667842	18906962	89632912	30402587	213317639	27	139	73	195	60	494	0,161605656	0,24103555	0,386101162	0,217554016	0,197351627	0,231579537
125	5	2022	16707336	57667842	18906962	89632912	30402587	213317639	31	134	78	213	49	505	0,185547235	0,232365206	0,412546447	0,237635926	0,161170495	0,236736166
126	6	2022	16707336	57667842	18906962	89632912	30402587	213317639	26	147	50	211	54	488	0,155620262	0,254908099	0,264452851	0,235404602	0,177616464	0,22876683
127	7	2022	16707336	57667842	18906962	89632912	30402587	213317639	32	158	66	212	57	525	0,19153263	0,273982855	0,349077763	0,236520264	0,187484045	0,246111856
128	8	2022	16707336	57667842	18906962	89632912	30402587	213317639	24	155	48	221	53	501	0,143649472	0,268780649	0,253874737	0,246561218	0,17432727	0,234861028
129	9	2022	16707336	57667842	18906962	89632912	30402587	213317639	31	122	43	245	59	500	0,185547235	0,211556382	0,227429452	0,273337097	0,194062433	0,234392244
130	10	2022	16707336	57667842	18906962	89632912	30402587	213317639	35	136	60	205	59	495	0,209488814	0,235833344	0,317343421	0,228710633	0,194062433	0,232048321
131	11	2022	16707336	57667842	18906962	89632912	30402587	213317639	30	118	51	200	52	451	0,17956184	0,204620107	0,269741908	0,223132324	0,171038076	0,211421804
132	12	2022	16707336	57667842	18906962	89632912	30402587	213317639	30	139	52	185	54	460	0,17956184	0,24103555	0,275030965	0,2063974	0,177616464	0,215640864
