# Supplementary material for: The Temporal Trends of Mortality Due to Tuberculosis in Brazil: Tracing the Coronavirus Disease 2019 (COVID-19) Pandemic’s Effect Through a Bayesian Approach and Unmasking Disparities
Source: Microorganisms. 2025 May 16;13(5):1145. doi: 10.3390/microorganisms13051145 (PMC12114275; doi:10.3390/microorganisms13051145)
Supplement: Supplementary file 1 [file microorganisms-13-01145-s001.zip › 3_temp_race_color.csv]

contador	month	year	pop_indigenous	pop_mixed	pop_asian	pop_black	pop_white	pop_mb	white	black	asian	mixed	indigenous	missing	mb	p_white	p_black	p_mixed	p_indigenous	p_mb	p_asian
1	1	2012	835244	84205926	2140573	14591238	92137253	98797164	119	58	0	183	3	20	241	0,129155142	0,397498828	0,217324372	0,35917648	0,243934128	0
2	2	2012	835244	84205926	2140573	14591238	92137253	98797164	101	60	0	191	4	16	251	0,10961907	0,411205684	0,226824891	0,478901974	0,254055876	0
3	3	2012	835244	84205926	2140573	14591238	92137253	98797164	111	52	0	189	0	17	241	0,120472443	0,356378259	0,224449761	0	0,243934128	0
4	4	2012	835244	84205926	2140573	14591238	92137253	98797164	124	51	1	167	7	15	218	0,134581829	0,349524831	0,198323334	0,838078454	0,220654107	0,046716463
5	5	2012	835244	84205926	2140573	14591238	92137253	98797164	92	56	3	191	3	22	247	0,099851034	0,383791972	0,226824891	0,35917648	0,250007176	0,14014939
6	6	2012	835244	84205926	2140573	14591238	92137253	98797164	101	50	2	180	4	18	230	0,10961907	0,342671403	0,213761678	0,478901974	0,232800205	0,093432927
7	7	2012	835244	84205926	2140573	14591238	92137253	98797164	126	53	1	187	3	28	240	0,136752503	0,363231687	0,222074632	0,35917648	0,242921953	0,046716463
8	8	2012	835244	84205926	2140573	14591238	92137253	98797164	110	56	1	185	7	15	241	0,119387106	0,383791972	0,219699502	0,838078454	0,243934128	0,046716463
9	9	2012	835244	84205926	2140573	14591238	92137253	98797164	119	58	2	152	4	17	210	0,129155142	0,397498828	0,180509861	0,478901974	0,212556709	0,093432927
10	10	2012	835244	84205926	2140573	14591238	92137253	98797164	98	43	1	184	1	16	227	0,106363058	0,294697407	0,218511937	0,119725493	0,22976368	0,046716463
11	11	2012	835244	84205926	2140573	14591238	92137253	98797164	112	47	1	170	4	28	217	0,121557781	0,322111119	0,201886029	0,478901974	0,219641932	0,046716463
12	12	2012	835244	84205926	2140573	14591238	95503477	98797164	132	52	2	175	1	19	227	0,138214863	0,356378259	0,207823853	0,119725493	0,22976368	0,093432927
13	1	2013	865759	87282381	2218778	15124327	95503477	102406708	127	62	1	190	2	22	252	0,132979452	0,409935596	0,217684254	0,231011171	0,24607763	0,045069854
14	2	2013	865759	87282381	2218778	15124327	95503477	102406708	125	41	0	168	4	12	209	0,130885287	0,271086442	0,192478709	0,462022341	0,204088193	0
15	3	2013	865759	87282381	2218778	15124327	95503477	102406708	132	49	0	166	5	20	215	0,138214863	0,323981358	0,190187296	0,577527926	0,209947184	0
16	4	2013	865759	87282381	2218778	15124327	95503477	102406708	113	51	2	190	4	18	241	0,118320299	0,337205087	0,217684254	0,462022341	0,235336146	0,090139708
17	5	2013	865759	87282381	2218778	15124327	95503477	102406708	133	59	3	235	2	20	294	0,139261945	0,390100002	0,269241051	0,231011171	0,287090568	0,135209561
18	6	2013	865759	87282381	2218778	15124327	95503477	102406708	124	54	0	209	0	27	263	0,129838205	0,35704068	0,239452679	0	0,256819114	0
19	7	2013	865759	87282381	2218778	15124327	95503477	102406708	133	59	1	177	7	23	236	0,139261945	0,390100002	0,202790068	0,808539097	0,230453653	0,045069854
20	8	2013	865759	87282381	2218778	15124327	95503477	102406708	134	50	2	216	5	13	266	0,140309028	0,330593222	0,247472626	0,577527926	0,259748609	0,090139708
21	9	2013	865759	87282381	2218778	15124327	95503477	102406708	95	51	1	198	8	18	249	0,099472818	0,337205087	0,226849907	0,924044682	0,243148134	0,045069854
22	10	2013	865759	87282381	2218778	15124327	95503477	102406708	124	52	1	162	4	18	214	0,129838205	0,343816951	0,185604469	0,462022341	0,208970686	0,045069854
23	11	2013	865759	87282381	2218778	15124327	95503477	102406708	115	46	0	154	2	19	200	0,120414464	0,304145765	0,176438816	0,231011171	0,195299706	0
24	12	2013	865759	87282381	2218778	15124327	96328117	102406708	115	52	0	174	4	14	226	0,119383627	0,343816951	0,199352948	0,462022341	0,220688668	0
25	1	2014	873235	88036034	2237937	15254920	96328117	103290954	113	55	2	171	1	20	226	0,11730739	0,360539419	0,194238646	0,114516711	0,218799412	0,089368021
26	2	2014	873235	88036034	2237937	15254920	96328117	103290954	106	48	0	173	4	14	221	0,110040561	0,314652584	0,196510443	0,458066843	0,213958717	0
27	3	2014	873235	88036034	2237937	15254920	96328117	103290954	129	56	1	208	7	21	264	0,133917286	0,367094682	0,23626689	0,801616976	0,255588694	0,04468401
28	4	2014	873235	88036034	2237937	15254920	96328117	103290954	106	50	3	178	2	11	228	0,110040561	0,327763109	0,202189935	0,229033422	0,22073569	0,134052031
29	5	2014	873235	88036034	2237937	15254920	96328117	103290954	113	59	1	192	6	15	251	0,11730739	0,386760468	0,218092514	0,687100265	0,243002887	0,04468401
30	6	2014	873235	88036034	2237937	15254920	96328117	103290954	120	49	1	163	2	21	212	0,12457422	0,321207846	0,185151457	0,229033422	0,205245466	0,04468401
31	7	2014	873235	88036034	2237937	15254920	96328117	103290954	122	71	2	185	4	14	256	0,126650457	0,465423614	0,210141225	0,458066843	0,247843582	0,089368021
32	8	2014	873235	88036034	2237937	15254920	96328117	103290954	122	54	4	201	4	22	255	0,126650457	0,353984157	0,228315601	0,458066843	0,246875443	0,178736041
33	9	2014	873235	88036034	2237937	15254920	96328117	103290954	131	42	1	170	4	24	212	0,135993523	0,275321011	0,193102747	0,458066843	0,205245466	0,04468401
34	10	2014	873235	88036034	2237937	15254920	96328117	103290954	136	50	1	168	2	20	218	0,141184116	0,327763109	0,19083095	0,229033422	0,2110543	0,04468401
35	11	2014	873235	88036034	2237937	15254920	96328117	103290954	116	49	2	163	3	13	212	0,120421746	0,321207846	0,185151457	0,343550133	0,205245466	0,089368021
36	12	2014	873235	88036034	2237937	15254920	96328117	103290954	113	41	2	174	3	13	215	0,11730739	0,268765749	0,197646341	0,343550133	0,208149883	0,089368021
37	1	2015	880479	88766346	2256502	15381469	97127216	104147815	119	52	3	161	8	17	213	0,122519727	0,33806914	0,181375045	0,908596344	0,204517013	0,13294914
38	2	2015	880479	88766346	2256502	15381469	97127216	104147815	112	38	1	177	3	12	215	0,115312684	0,247050526	0,199399894	0,340723629	0,20643736	0,04431638
39	3	2015	880479	88766346	2256502	15381469	97127216	104147815	117	57	1	183	3	18	240	0,120460572	0,370575788	0,206159213	0,340723629	0,230441704	0,04431638
40	4	2015	880479	88766346	2256502	15381469	97127216	104147815	95	59	2	181	3	10	240	0,097809866	0,383578448	0,203906106	0,340723629	0,230441704	0,08863276
41	5	2015	880479	88766346	2256502	15381469	97127216	104147815	151	43	4	224	6	22	267	0,155466208	0,279557174	0,252347889	0,681447258	0,256366396	0,17726552
42	6	2015	880479	88766346	2256502	15381469	97127216	104147815	124	62	1	179	1	16	241	0,127667615	0,403082436	0,201653	0,113574543	0,231401878	0,04431638
43	7	2015	880479	88766346	2256502	15381469	97127216	104147815	129	57	3	203	3	18	260	0,132815503	0,370575788	0,228690274	0,340723629	0,24964518	0,13294914
44	8	2015	880479	88766346	2256502	15381469	97127216	104147815	122	46	1	195	3	18	241	0,12560846	0,299061162	0,21967785	0,340723629	0,231401878	0,04431638
45	9	2015	880479	88766346	2256502	15381469	97127216	104147815	133	48	1	177	5	11	225	0,136933813	0,312063822	0,199399894	0,567872715	0,216039098	0,04431638
46	10	2015	880479	88766346	2256502	15381469	97127216	104147815	126	58	3	198	3	19	256	0,12972677	0,377077118	0,223057509	0,340723629	0,245804485	0,13294914
47	11	2015	880479	88766346	2256502	15381469	97127216	104147815	127	46	1	180	3	14	226	0,130756347	0,299061162	0,202779553	0,340723629	0,216999272	0,04431638
48	12	2015	880479	88766346	2256502	15381469	97127216	104147815	119	67	2	185	5	16	252	0,122519727	0,435589085	0,208412319	0,567872715	0,24196379	0,08863276
49	1	2016	887502	89474383	2274501	15504158	97901943	104978541	116	55	0	186	6	19	241	0,118485902	0,354743547	0,207880729	0,676054815	0,229570727	0
50	2	2016	887502	89474383	2274501	15504158	97901943	104978541	110	37	1	179	3	10	216	0,112357321	0,238645659	0,200057261	0,338027407	0,205756336	0,043965687
51	3	2016	887502	89474383	2274501	15504158	97901943	104978541	119	60	1	192	4	16	252	0,121550192	0,38699296	0,214586559	0,45070321	0,240049059	0,043965687
52	4	2016	887502	89474383	2274501	15504158	97901943	104978541	110	58	2	198	6	22	256	0,112357321	0,374093195	0,221292389	0,676054815	0,243859362	0,087931375
53	5	2016	887502	89474383	2274501	15504158	97901943	104978541	119	63	1	205	4	10	268	0,121550192	0,406342608	0,229115858	0,45070321	0,255290269	0,043965687
54	6	2016	887502	89474383	2274501	15504158	97901943	104978541	131	45	1	178	3	12	223	0,133807355	0,29024472	0,198939623	0,338027407	0,212424366	0,043965687
55	7	2016	887502	89474383	2274501	15504158	97901943	104978541	140	53	0	183	3	16	236	0,143000226	0,341843782	0,204527814	0,338027407	0,224807849	0
56	8	2016	887502	89474383	2274501	15504158	97901943	104978541	132	46	1	190	3	13	236	0,134828785	0,296694603	0,212351283	0,338027407	0,224807849	0,043965687
57	9	2016	887502	89474383	2274501	15504158	97901943	104978541	107	55	1	169	3	14	224	0,10929303	0,354743547	0,188880878	0,338027407	0,213376941	0,043965687
58	10	2016	887502	89474383	2274501	15504158	97901943	104978541	94	59	1	196	0	14	255	0,096014438	0,380543078	0,219057113	0	0,242906786	0,043965687
59	11	2016	887502	89474383	2274501	15504158	97901943	104978541	116	41	1	173	3	14	214	0,118485902	0,264445189	0,193351431	0,338027407	0,203851185	0,043965687
60	12	2016	887502	89474383	2274501	15504158	97901943	104978541	113	38	2	193	3	11	231	0,115421611	0,245095541	0,215704198	0,338027407	0,220044971	0,087931375
61	1	2017	894304	90160153	2291933	15622988	98652306	105783141	106	47	1	216	4	13	263	0,107448071	0,300838738	0,239573684	0,447275199	0,248621848	0,043631293
62	2	2017	894304	90160153	2291933	15622988	98652306	105783141	116	37	2	174	2	13	211	0,117584682	0,236830496	0,192989912	0,2236376	0,199464677	0,087262586
63	3	2017	894304	90160153	2291933	15622988	98652306	105783141	106	52	0	212	2	18	264	0,107448071	0,33284286	0,235137134	0,2236376	0,249567178	0
64	4	2017	894304	90160153	2291933	15622988	98652306	105783141	114	42	2	228	5	12	270	0,11555736	0,268834617	0,252883333	0,559093999	0,25523916	0,087262586
65	5	2017	894304	90160153	2291933	15622988	98652306	105783141	120	55	0	191	8	5	246	0,121639326	0,352045332	0,211845248	0,894550399	0,232551234	0
66	6	2017	894304	90160153	2291933	15622988	98652306	105783141	124	43	4	196	6	6	239	0,12569397	0,275235442	0,217390935	0,670912799	0,225933923	0,174525172
67	7	2017	894304	90160153	2291933	15622988	98652306	105783141	140	45	0	213	7	11	258	0,141912547	0,28803709	0,236246272	0,782731599	0,243895197	0
68	8	2017	894304	90160153	2291933	15622988	98652306	105783141	141	43	0	203	4	15	246	0,142926208	0,275235442	0,225154897	0,447275199	0,232551234	0
69	9	2017	894304	90160153	2291933	15622988	98652306	105783141	110	60	0	174	6	8	234	0,111502715	0,384049453	0,192989912	0,670912799	0,221207272	0
70	10	2017	894304	90160153	2291933	15622988	98652306	105783141	125	69	1	206	6	10	275	0,126707631	0,441656871	0,22848231	0,670912799	0,259965811	0,043631293
71	11	2017	894304	90160153	2291933	15622988	98652306	105783141	116	49	0	184	3	13	233	0,117584682	0,313640387	0,204081286	0,3354564	0,220261941	0
72	12	2017	894304	90160153	2291933	15622988	98652306	105783141	107	38	3	197	5	20	235	0,108461732	0,24323132	0,218500073	0,559093999	0,222152602	0,130893879
73	1	2018	897895	90522238	2301138	15685731	99048496	106207969	110	56	0	187	4	9	243	0,111056709	0,35701237	0,206579073	0,445486388	0,228796391	0
74	2	2018	897895	90522238	2301138	15685731	99048496	106207969	118	52	1	183	6	17	235	0,119133561	0,331511486	0,202160269	0,668229581	0,221264	0,043456759
75	3	2018	897895	90522238	2301138	15685731	99048496	106207969	117	52	0	175	9	11	227	0,118123954	0,331511486	0,193322662	1,002344372	0,213731608	0
76	4	2018	897895	90522238	2301138	15685731	99048496	106207969	114	50	1	197	6	10	247	0,115095135	0,318761045	0,217626082	0,668229581	0,232562587	0,043456759
77	5	2018	897895	90522238	2301138	15685731	99048496	106207969	118	51	2	203	9	8	254	0,119133561	0,325136266	0,224254288	1,002344372	0,239153429	0,086913518
78	6	2018	897895	90522238	2301138	15685731	99048496	106207969	133	56	1	208	6	8	264	0,134277657	0,35701237	0,229777792	0,668229581	0,248568919	0,043456759
79	7	2018	897895	90522238	2301138	15685731	99048496	106207969	135	53	0	175	3	16	228	0,13629687	0,337886707	0,193322662	0,334114791	0,214673157	0
80	8	2018	897895	90522238	2301138	15685731	99048496	106207969	127	66	0	200	2	9	266	0,128220019	0,420764579	0,220940185	0,222743194	0,250452016	0
81	9	2018	897895	90522238	2301138	15685731	99048496	106207969	113	45	1	216	5	8	261	0,114085528	0,28688494	0,2386154	0,556857985	0,245744272	0,043456759
82	10	2018	897895	90522238	2301138	15685731	99048496	106207969	106	50	1	192	6	13	242	0,107018283	0,318761045	0,212102577	0,668229581	0,227854842	0,043456759
83	11	2018	897895	90522238	2301138	15685731	99048496	106207969	105	54	0	178	6	7	232	0,106008677	0,344261928	0,196636765	0,668229581	0,218439353	0
84	12	2018	897895	90522238	2301138	15685731	99048496	106207969	104	48	4	180	3	12	228	0,10499907	0,306010603	0,198846166	0,334114791	0,214673157	0,173827037
85	1	2019	905011	91239585	2319373	15810033	99833409	107049618	103	48	1	199	5	13	247	0,103171875	0,303604679	0,218107086	0,552479473	0,230734126	0,043115101
86	2	2019	905011	91239585	2319373	15810033	99833409	107049618	101	31	1	164	2	9	195	0,101168538	0,196078022	0,179746543	0,220991789	0,18215852	0,043115101
87	3	2019	905011	91239585	2319373	15810033	99833409	107049618	128	57	2	209	8	9	266	0,128213592	0,360530557	0,229067241	0,883967156	0,248482904	0,086230201
88	4	2019	905011	91239585	2319373	15810033	99833409	107049618	111	45	0	220	2	11	265	0,111185225	0,284629387	0,241123412	0,220991789	0,247548758	0
89	5	2019	905011	91239585	2319373	15810033	99833409	107049618	134	56	0	204	2	10	260	0,134223604	0,354205459	0,223587163	0,220991789	0,242878027	0
90	6	2019	905011	91239585	2319373	15810033	99833409	107049618	109	48	3	206	10	10	254	0,109181887	0,303604679	0,225779194	1,104958945	0,237273149	0,129345302
91	7	2019	905011	91239585	2319373	15810033	99833409	107049618	130	54	2	208	3	3	262	0,13021693	0,341555264	0,227971225	0,331487684	0,244746319	0,086230201
92	8	2019	905011	91239585	2319373	15810033	99833409	107049618	130	47	1	163	6	9	210	0,13021693	0,297279582	0,178650528	0,662975367	0,196170714	0,043115101
93	9	2019	905011	91239585	2319373	15810033	99833409	107049618	125	53	1	196	3	7	249	0,125208586	0,335230167	0,214819039	0,331487684	0,232602418	0,043115101
94	10	2019	905011	91239585	2319373	15810033	99833409	107049618	126	47	1	185	3	8	232	0,126210255	0,297279582	0,202762869	0,331487684	0,216721932	0,043115101
95	11	2019	905011	91239585	2319373	15810033	99833409	107049618	113	37	1	195	3	13	232	0,113188562	0,234028607	0,213723024	0,331487684	0,216721932	0,043115101
96	12	2019	905011	91239585	2319373	15810033	99833409	107049618	118	57	1	200	3	9	257	0,118196905	0,360530557	0,219203101	0,331487684	0,240075588	0,043115101
97	1	2020	911938	91937976	2337127	15931050	100597582	107869026	120	71	3	198	9	16	269	0,119287161	0,445670562	0,215362583	0,986909198	0,249376498	0,128362729
98	2	2020	911938	91937976	2337127	15931050	100597582	107869026	145	54	1	231	5	7	285	0,144138653	0,338960709	0,251256347	0,548282888	0,264209301	0,042787576
99	3	2020	911938	91937976	2337127	15931050	100597582	107869026	107	49	2	224	3	12	273	0,106364386	0,307575458	0,243642518	0,328969733	0,253084699	0,085575153
100	4	2020	911938	91937976	2337127	15931050	100597582	107869026	134	63	3	213	8	11	276	0,133203997	0,39545416	0,23167793	0,87725262	0,25586585	0,128362729
101	5	2020	911938	91937976	2337127	15931050	100597582	107869026	98	48	6	161	3	14	209	0,097417848	0,301298408	0,17511806	0,328969733	0,193753488	0,256725458
102	6	2020	911938	91937976	2337127	15931050	100597582	107869026	91	51	1	189	6	7	240	0,090459431	0,320129558	0,205573375	0,657939465	0,222492043	0,042787576
103	7	2020	911938	91937976	2337127	15931050	100597582	107869026	106	49	1	163	1	10	212	0,105370326	0,307575458	0,17729344	0,109656578	0,196534638	0,042787576
104	8	2020	911938	91937976	2337127	15931050	100597582	107869026	117	66	2	180	1	11	246	0,116304982	0,414285311	0,195784166	0,109656578	0,228054344	0,085575153
105	9	2020	911938	91937976	2337127	15931050	100597582	107869026	111	51	0	160	6	7	211	0,110340624	0,320129558	0,17403037	0,657939465	0,195607588	0
106	10	2020	911938	91937976	2337127	15931050	100597582	107869026	120	59	1	213	8	11	272	0,119287161	0,37034596	0,23167793	0,87725262	0,252157649	0,042787576
107	11	2020	911938	91937976	2337127	15931050	100597582	107869026	109	68	3	180	2	4	248	0,108352505	0,426839411	0,195784166	0,219313155	0,229908445	0,128362729
108	12	2020	911938	91937976	2337127	15931050	100597582	107869026	131	46	0	191	8	9	237	0,130221818	0,288744308	0,207748754	0,87725262	0,219710893	0
109	1	2021	918665	92616127	2354366	16048561	101339607	108664688	131	65	0	175	4	8	240	0,129268313	0,405020737	0,188951974	0,435414433	0,220862917	0
110	2	2021	918665	92616127	2354366	16048561	101339607	108664688	105	61	1	167	3	13	228	0,103612006	0,380096384	0,180314169	0,326560825	0,209819771	0,04247428
111	3	2021	918665	92616127	2354366	16048561	101339607	108664688	140	63	5	191	2	7	254	0,138149342	0,39255856	0,206227583	0,217707216	0,233746587	0,212371398
112	4	2021	918665	92616127	2354366	16048561	101339607	108664688	135	45	2	188	3	13	233	0,133215437	0,280398972	0,202988406	0,326560825	0,214421082	0,084948559
113	5	2021	918665	92616127	2354366	16048561	101339607	108664688	123	60	0	212	2	14	272	0,121374065	0,373865295	0,22890182	0,217707216	0,250311306	0
114	6	2021	918665	92616127	2354366	16048561	101339607	108664688	136	65	0	225	1	12	290	0,134202218	0,405020737	0,242938252	0,108853608	0,266876025	0
115	7	2021	918665	92616127	2354366	16048561	101339607	108664688	152	64	3	226	4	5	290	0,149990714	0,398789648	0,244017978	0,435414433	0,266876025	0,127422839
116	8	2021	918665	92616127	2354366	16048561	101339607	108664688	123	66	2	251	5	13	317	0,121374065	0,411251825	0,271011117	0,544268041	0,291723103	0,084948559
117	9	2021	918665	92616127	2354366	16048561	101339607	108664688	140	69	4	213	4	14	282	0,138149342	0,42994509	0,229981545	0,435414433	0,259513928	0,169897119
118	10	2021	918665	92616127	2354366	16048561	101339607	108664688	148	65	1	223	1	11	288	0,14604359	0,405020737	0,240778801	0,108853608	0,265035501	0,04247428
119	11	2021	918665	92616127	2354366	16048561	101339607	108664688	140	79	5	223	4	10	302	0,138149342	0,492255972	0,240778801	0,435414433	0,277919171	0,212371398
120	12	2021	918665	92616127	2354366	16048561	101339607	108664688	150	76	0	237	4	8	313	0,148017152	0,473562708	0,255894959	0,435414433	0,288042055	0
121	1	2022	1227642	92083286	850130	20656458	88252121	112739744	189	91	0	277	9	8	368	0,214159159	0,440540193	0,300814634	0,733112748	0,326415501	0
122	2	2022	1227642	92083286	850130	20656458	88252121	112739744	143	62	1	203	4	9	265	0,162035766	0,300148264	0,220452602	0,325827888	0,235054641	0,117629068
123	3	2022	1227642	92083286	850130	20656458	88252121	112739744	141	57	1	219	4	8	276	0,159769531	0,275942758	0,237828177	0,325827888	0,244811626	0,117629068
124	4	2022	1227642	92083286	850130	20656458	88252121	112739744	146	74	4	254	10	6	328	0,165435117	0,358241476	0,275837246	0,81456972	0,290935555	0,470516274
125	5	2022	1227642	92083286	850130	20656458	88252121	112739744	155	70	1	263	5	11	333	0,175633173	0,338877072	0,285611007	0,40728486	0,295370548	0,117629068
126	6	2022	1227642	92083286	850130	20656458	88252121	112739744	142	76	1	254	6	9	330	0,160902648	0,367923678	0,275837246	0,488741832	0,292709552	0,117629068
127	7	2022	1227642	92083286	850130	20656458	88252121	112739744	172	66	3	270	6	8	336	0,194896166	0,319512668	0,29321282	0,488741832	0,298031544	0,352887205
128	8	2022	1227642	92083286	850130	20656458	88252121	112739744	149	70	0	273	2	7	343	0,168834469	0,338877072	0,296470741	0,162913944	0,304240535	0
129	9	2022	1227642	92083286	850130	20656458	88252121	112739744	161	81	3	242	5	8	323	0,182431876	0,392129183	0,262805565	0,40728486	0,286500562	0,352887205
130	10	2022	1227642	92083286	850130	20656458	88252121	112739744	143	78	3	254	5	12	332	0,162035766	0,37760588	0,275837246	0,40728486	0,29448355	0,352887205
131	11	2022	1227642	92083286	850130	20656458	88252121	112739744	139	64	1	239	0	8	303	0,157503297	0,309830466	0,259547645	0	0,268760589	0,117629068
132	12	2022	1227642	92083286	850130	20656458	88252121	112739744	137	64	1	240	6	12	304	0,155237062	0,309830466	0,260633618	0,488741832	0,269647588	0,117629068
