# Supplementary material for: The Temporal Trends of Mortality Due to Tuberculosis in Brazil: Tracing the Coronavirus Disease 2019 (COVID-19) Pandemic’s Effect Through a Bayesian Approach and Unmasking Disparities
Source: Microorganisms. 2025 May 16;13(5):1145. doi: 10.3390/microorganisms13051145 (PMC12114275; doi:10.3390/microorganisms13051145)
Supplement: Supplementary file 1 [file microorganisms-13-01145-s001.zip › 4_temp_sex.csv]

contador	month	year	pop_male	pop_fem	male	fem	missing	p_male	p_fem
1	1	2012	97132054	101182880	294	89	0	0,30268072	0,087959544
2	2	2012	97132054	101182880	258	114	0	0,265617774	0,112667281
3	3	2012	97132054	101182880	269	100	0	0,276942563	0,098830948
4	4	2012	97132054	101182880	268	97	0	0,275913037	0,09586602
5	5	2012	97132054	101182880	264	102	1	0,271794932	0,100807567
6	6	2012	97132054	101182880	279	75	1	0,287237826	0,074123211
7	7	2012	97132054	101182880	304	94	0	0,312975982	0,092901092
8	8	2012	97132054	101182880	269	105	0	0,276942563	0,103772496
9	9	2012	97132054	101182880	262	90	0	0,269735879	0,088947854
10	10	2012	97132054	101182880	263	80	0	0,270765406	0,079064759
11	11	2012	97132054	101182880	276	85	1	0,284149247	0,084006306
12	12	2012	97132054	101182880	279	101	1	0,287237826	0,099819258
13	1	2013	97931331	102072857	304	100	0	0,310421595	0,097969238
14	2	2013	97931331	102072857	257	93	0	0,262428783	0,091111391
15	3	2013	97931331	102072857	277	95	0	0,282851256	0,093070776
16	4	2013	97931331	102072857	270	108	0	0,275703391	0,105806777
17	5	2013	97931331	102072857	335	117	0	0,342076429	0,114624008
18	6	2013	97931331	102072857	302	112	0	0,308379348	0,109725546
19	7	2013	97931331	102072857	303	97	0	0,309400472	0,095030161
20	8	2013	97931331	102072857	329	91	0	0,335949687	0,089152006
21	9	2013	97931331	102072857	287	84	0	0,293062493	0,08229416
22	10	2013	97931331	102072857	269	92	0	0,274682267	0,090131699
23	11	2013	97931331	102072857	263	73	0	0,268555525	0,071517544
24	12	2013	97931331	102072857	273	86	0	0,278766762	0,084253545
25	1	2014	98744098	102973443	265	97	0	0,26837047	0,094199045
26	2	2014	98744098	102973443	256	89	0	0,259256001	0,086430052
27	3	2014	98744098	102973443	311	110	1	0,314955533	0,106823659
28	4	2014	98744098	102973443	249	100	1	0,25216697	0,097112418
29	5	2014	98744098	102973443	278	108	0	0,281535814	0,104881411
30	6	2014	98744098	102973443	272	84	0	0,275459501	0,081574431
31	7	2014	98744098	102973443	302	96	0	0,305841064	0,093227921
32	8	2014	98744098	102973443	298	109	0	0,301790189	0,105852535
33	9	2014	98744098	102973443	275	97	0	0,278497658	0,094199045
34	10	2014	98744098	102973443	282	95	0	0,285586689	0,092256797
35	11	2014	98744098	102973443	272	74	0	0,275459501	0,071863189
36	12	2014	98744098	102973443	270	75	1	0,273434064	0,072834313
37	1	2015	99581002	103894681	270	90	0	0,271136055	0,086626186
38	2	2015	99581002	103894681	256	87	0	0,257077148	0,083738647
39	3	2015	99581002	103894681	273	106	0	0,274148677	0,102026397
40	4	2015	99581002	103894681	267	83	0	0,268123432	0,079888594
41	5	2015	99581002	103894681	326	123	1	0,327371681	0,118389121
42	6	2015	99581002	103894681	301	81	1	0,302266491	0,077963568
43	7	2015	99581002	103894681	302	111	0	0,303270698	0,106838963
44	8	2015	99581002	103894681	281	104	0	0,282182338	0,100101371
45	9	2015	99581002	103894681	281	94	0	0,282182338	0,090476239
46	10	2015	99581002	103894681	308	99	0	0,309295944	0,095288805
47	11	2015	99581002	103894681	282	89	0	0,283186546	0,085663673
48	12	2015	99581002	103894681	290	104	0	0,291220207	0,100101371
49	1	2016	100379640	104776947	278	104	0	0,276948592	0,099258475
50	2	2016	100379640	104776947	247	93	0	0,246065836	0,088759983
51	3	2016	100379640	104776947	298	94	0	0,296872952	0,089714391
52	4	2016	100379640	104776947	294	102	0	0,29288808	0,097349658
53	5	2016	100379640	104776947	299	103	0	0,297869169	0,098304067
54	6	2016	100379640	104776947	282	88	0	0,280933464	0,083987941
55	7	2016	100379640	104776947	285	110	0	0,283922118	0,104984926
56	8	2016	100379640	104776947	281	104	0	0,279937246	0,099258475
57	9	2016	100379640	104776947	267	82	0	0,265990195	0,07826149
58	10	2016	100379640	104776947	288	75	1	0,286910772	0,071580631
59	11	2016	100379640	104776947	259	89	0	0,258020451	0,084942349
60	12	2016	100379640	104776947	262	98	0	0,261009105	0,093532025
61	1	2017	101163599	105641142	302	85	0	0,29852635	0,080461076
62	2	2017	101163599	105641142	247	97	0	0,244158969	0,091820287
63	3	2017	101163599	105641142	286	104	0	0,282710385	0,098446494
64	4	2017	101163599	105641142	304	99	0	0,300503346	0,093713489
65	5	2017	101163599	105641142	284	95	0	0,280733389	0,089927085
66	6	2017	101163599	105641142	286	93	0	0,282710385	0,088033884
67	7	2017	101163599	105641142	306	110	0	0,302480342	0,104126099
68	8	2017	101163599	105641142	302	104	0	0,29852635	0,098446494
69	9	2017	101163599	105641142	263	94	1	0,259974934	0,088980485
70	10	2017	101163599	105641142	319	98	0	0,315330814	0,092766888
71	11	2017	101163599	105641142	265	100	0	0,26195193	0,09466009
72	12	2017	101163599	105641142	279	91	0	0,2757909	0,086140682
73	1	2018	101971173	106523727	266	100	0	0,260858037	0,093875799
74	2	2018	101971173	106523727	283	94	0	0,277529415	0,088243251
75	3	2018	101971173	106523727	272	92	0	0,266742053	0,086365735
76	4	2018	101971173	106523727	274	103	1	0,268703391	0,096692073
77	5	2018	101971173	106523727	290	101	0	0,2843941	0,094814557
78	6	2018	101971173	106523727	317	95	0	0,310872172	0,089182009
79	7	2018	101971173	106523727	269	113	0	0,263800045	0,106079653
80	8	2018	101971173	106523727	312	92	0	0,305968825	0,086365735
81	9	2018	101971173	106523727	310	78	0	0,304007487	0,073223123
82	10	2018	101971173	106523727	283	85	0	0,277529415	0,079794429
83	11	2018	101971173	106523727	269	79	2	0,263800045	0,074161881
84	12	2018	101971173	106523727	290	61	0	0,2843941	0,057264237
85	1	2019	102760295	107386830	273	96	0	0,265666812	0,089396437
86	2	2019	102760295	107386830	234	74	0	0,227714411	0,068909754
87	3	2019	102760295	107386830	308	105	0	0,29972666	0,097777353
88	4	2019	102760295	107386830	301	87	1	0,29291469	0,081015521
89	5	2019	102760295	107386830	295	111	0	0,287075859	0,10336463
90	6	2019	102760295	107386830	295	91	0	0,287075859	0,084740373
91	7	2019	102760295	107386830	310	90	0	0,301672937	0,08380916
92	8	2019	102760295	107386830	258	97	1	0,251069735	0,09032765
93	9	2019	102760295	107386830	289	96	0	0,281237028	0,089396437
94	10	2019	102760295	107386830	275	95	0	0,267613089	0,088465224
95	11	2019	102760295	107386830	270	92	0	0,262747397	0,085671586
96	12	2019	102760295	107386830	299	89	0	0,290968413	0,082877947
97	1	2020	103527689	108228003	314	103	0	0,303300502	0,095169454
98	2	2020	103527689	108228003	352	91	0	0,340005658	0,084081751
99	3	2020	103527689	108228003	312	85	0	0,301368651	0,078537899
100	4	2020	103527689	108228003	330	101	1	0,318755304	0,093321504
101	5	2020	103527689	108228003	255	75	0	0,246310917	0,069298146
102	6	2020	103527689	108228003	262	83	0	0,253072393	0,076689949
103	7	2020	103527689	108228003	264	66	0	0,255004243	0,060982369
104	8	2020	103527689	108228003	280	97	0	0,270459046	0,089625603
105	9	2020	103527689	108228003	255	80	0	0,246310917	0,073918023
106	10	2020	103527689	108228003	310	102	0	0,299436801	0,094245479
107	11	2020	103527689	108228003	278	88	0	0,268527196	0,081309825
108	12	2020	103527689	108228003	287	98	0	0,277220522	0,090549578
109	1	2021	104271843	109045796	301	82	0	0,288668533	0,075197764
110	2	2021	104271843	109045796	282	68	0	0,270446932	0,062359121
111	3	2021	104271843	109045796	307	101	0	0,294422723	0,092621636
112	4	2021	104271843	109045796	294	92	0	0,281955312	0,084368223
113	5	2021	104271843	109045796	329	82	0	0,31552142	0,075197764
114	6	2021	104271843	109045796	352	87	0	0,337579149	0,079782993
115	7	2021	104271843	109045796	351	103	0	0,336620117	0,094455728
116	8	2021	104271843	109045796	348	112	0	0,333743022	0,102709141
117	9	2021	104271843	109045796	331	113	0	0,317439484	0,103626187
118	10	2021	104271843	109045796	343	106	0	0,328947864	0,097206865
119	11	2021	104271843	109045796	341	120	0	0,3270298	0,110045508
120	12	2021	104271843	109045796	367	108	0	0,351964624	0,099040957
121	1	2022	104990487	109838053	438	136	0	0,417180654	0,123818655
122	2	2022	104990487	109838053	302	120	0	0,287645108	0,109251754
123	3	2022	104990487	109838053	323	106	1	0,30764692	0,096505716
124	4	2022	104990487	109838053	372	122	0	0,354317815	0,111072617
125	5	2022	104990487	109838053	372	133	0	0,354317815	0,121087361
126	6	2022	104990487	109838053	361	127	0	0,343840676	0,115624774
127	7	2022	104990487	109838053	389	136	0	0,370509759	0,123818655
128	8	2022	104990487	109838053	376	125	0	0,358127684	0,113803911
129	9	2022	104990487	109838053	378	122	0	0,360032619	0,111072617
130	10	2022	104990487	109838053	359	136	0	0,341935741	0,123818655
131	11	2022	104990487	109838053	340	111	0	0,323838864	0,101057873
132	12	2022	104990487	109838053	343	117	0	0,326696265	0,106520461
